# Supplementary material for: Data-derived Identity Verification as a principle for the dissemination, harmonization, and artificial intelligence reuse of sensitive biomedical data
Source: JAMIA Open. 2026 Jun 19;9(3):ooag087. doi: 10.1093/jamiaopen/ooag087 (PMC13278835; doi:10.1093/jamiaopen/ooag087)
Supplement: ooag087_Supplementary_Data [file ooag087_supplementary_data.zip]

Archive with 1 entries (1 files):
- AI-READI Consortium.csv
