# Supplementary material for: Data-derived Identity Verification as a principle for the dissemination, harmonization, and artificial intelligence reuse of sensitive biomedical data
Source: JAMIA Open. 2026 Jun 19;9(3):ooag087. doi: 10.1093/jamiaopen/ooag087 (PMC13278835; doi:10.1093/jamiaopen/ooag087)
Supplement: ooag087_Supplementary_Data [file ooag087_supplementary_data.zip › AI-READI Consortium.csv]

Email Address	First Name	Middle Initial	Last Name	Affiliation	Role in the AI-READI Project	Role in the paper	ORCID	Competing Interests
cordier@ohsu.edu (Corresponding Author)	Benjamin	A.	Cordier	Oregon Health & Science University	Co-Investigator	Writing, Review and Editing, Method Design, Validation, Software Development	https://orcid.org/0000-0001-5122-7879
benton@ohsu.edu	Erik	S.	Benton	Oregon Health & Science University	Staff	Reivew and Editing, Implementation and Optimization, Validation	https://orcid.org/0000-0001-5682-6133
dysingee@ohsu.edu	Eamon	J.	Dysinger	Oregon Health & Science University	Staff	Review and Editing, Implementation and Optimization	https://orcid.org/0000-0003-2647-1532
mcweeney@ohsu.edu	Shannon	K.	McWeeney	Oregon Health & Science University	PI	Writing, Review and Editing, Framework conception, Oversight	https://orcid.org/0000-0001-8333-6607	NIH, Edward P. Evans Foundation, OHSU Knight Cancer Institute; receipt of in-kind contribution — Nike
alavi@stanford.edu	Arash		Alavi	Stanford University	Staff	Review and Editing	https://orcid.org/0000-0002-7245-6889
apbaer@stanford.edu	Adrienne		Baer	Stanford University	Graduate Student Researcher	Review and Editing	https://orcid.org/0000-0001-5916-2889
abahman@stanford.edu	Amir		Bahmani	Stanford University	PI	Review and Editing	https://orcid.org/0000-0003-4533-9334
mbangud1@jh.edu	Monique		Bangudi	Johns Hopkins University	Staff	Review and Editing	https://orcid.org/0009-0002-6672-782X
s1baxter@health.ucsd.edu	Sally	L.	Baxter	University of California San Diego	PI	Review and Editing	https://orcid.org/0000-0002-5271-7690	NIH, University of California Office of the President, Research to Prevent Blindness; consultant — Topcon; equipment — Optomed.
mblazes@uw.edu	Marian	S.	Blazes	University of Washington	Staff	Review and Editing	https://orcid.org/0000-0001-7401-5238
chambest@ohsu.edu	Steven	R.	Chamberlin	Oregon Health & Science University	Staff	Review and Editing	https://orcid.org/0000-0002-7839-8392
chute@jhu.edu	Christopher	G.	Chute	Johns Hopkins University	PI	Review and Editing	https://orcid.org/0000-0001-5437-2545
jorge.contreras@law.utah.edu	Jorge	L.	Contreras	University of Utah	Co-Investigator	Review and Editing	https://orcid.org/0000-0002-7899-3060
desa@ucsd.edu	Virginia	R.	de Sa	University of California San Diego	Co-Investigator	Review and Editing	https://orcid.org/0000-0002-0989-3576	NSF, UCSD Social Sciences, Sanford Institute for Empathy and Compassion (Center for Empathy and Technology), Intel, Mathworks, UCSD instructional improvement grant, equipment funding from Adobe and NVIDIA, Kavli Institute for Brain and Mind, IBM, past funding from Sony; member — Cognitive Science Society Governing Board.
Nicholas_evans@uml.edu	Nicholas		Evans	University of Massachusetts Lowell	PI	Review and Editing	https://orcid.org/0000-0002-3330-0224
kadija.ferryman@jhu.edu	Kadija		Ferryman	Johns Hopkins University	PI	Review and Editing	https://orcid.org/0000-0001-8552-1822	Institutional Review Board for the All of Us Research Program, Digital Ethics Advisory Panel for Merck KGaA (Merck Germany)
agasimova@calmi2.org	Aydan		Gasimova	FAIR Data Innovations Hub, California Medical Innovations Institute	Staff	Review and Editing	https://orcid.org/0009-0001-6902-097X
nygim@uw.edu	Nayoon		Gim	University of Washington	Graduate Student Researcher	Review and Editing	https://orcid.org/0000-0001-6169-7452
shallaj@health.ucsd.edu	Shahin		Hallaj	University of California San Diego	Intern	Review and Editing	https://orcid.org/0000-0002-9541-1915
annaheinke@gmail.com	Anna		Heinke	University of California San Diego	Intern	Review and Editing	https://orcid.org/0000-0002-7115-8767
shong59@jh.edu	Stephanie		Hong	Johns Hopkins University	Staff	Review and Editing	https://orcid.org/0000-0002-0795-1293
hribarm@ohsu.edu	Michelle	R.	Hribar	Oregon Health & Science University	PI	Review and Editing	https://orcid.org/0000-0003-1724-1858
shurst@health.ucsd.edu	Samm		Hurst	University of California San Diego	PI	Review and editing	https://orcid.org/0000-0001-9843-2845	NIH, NIH/NARCH, RWJF, UCSD Herbert Wertheim School of Public Health.
fkalaw@health.ucsd.edu	Fritz Gerald	P.	Kalaw	University of California San Diego	Intern	Review and Editing	https://orcid.org/0000-0002-3940-2272
leecs2@uw.edu	Cecilia	S.	Lee	University of Washington	PI	Review and Editing	https://orcid.org/0000-0003-1994-7213	NIH, Alzheimer’s Disease Drug Discovery Foundation, Gates Ventures, Research to Prevent Blindness.
leeay@uw.edu	Aaron	Y.	Lee	University of Washington	PI	Review and Editing	https://orcid.org/0000-0002-7452-1648	Santen, Topcon, Carl Zeiss Meditec, Regeneron, Amazon, Meta, Research to Prevent Blindness; personal fees — Genentech, Sanofi, US FDA, Johnson and Johnson, Boehringer Ingelheim, Gyroscope; non-financial support — iCareWorld, Optomed, Heidelberg, Microsoft
jennlpt@stanford.edu	Jennifer		Li-Pook-Than	Stanford University	Staff	Review and Editing	https://orcid.org/0000-0003-1952-4683
luceroab@ohsu.edu	Abigail		Lucero	Oregon Health & Science University	Project Manager	Review and Editing	https://orcid.org/0000-0003-2287-4190
dmatthies@uabmc.edu	Dawn	S.	Matthies	University of Alabama at Birmingham	Project Manager	Review and Editing	https://orcid.org/0000-0003-4008-7182
gmcgwin@uabmc.edu	Gerald		McGwin	University of Alabama at Birmingham	PI	Review and Editing	https://orcid.org/0000-0001-9592-1133
jmitch59@jh.edu	Jessica		Mitchell	Johns Hopkins University	Project Manager	Review and Editing	https://orcid.org/0000-0002-2565-046X
mitcjuli@ohsu.edu	Julie		Mitchell	Oregon Health & Science University	Staff	Review and Editing	https://orcid.org/0000-0003-4957-8076
moyerel@ohsu.edu	Liz		Moyer	Oregon Health & Science University	Staff	Review and Editing	https://orcid.org/0000-0002-1018-7839
nebeker@health.ucsd.edu	Camille		Nebeker	University of California San Diego	PI	Review and editing	https://orcid.org/0000-0001-6819-1796	NIH, NSF, PCORI.
twnishihara@health.ucsd.edu	Taiki		Nishihara	University of California San Diego	Intern	Review and Editing	https://orcid.org/0000-0002-1081-6180
jpowen@uw.edu	Julia	P.	Owen	University of Washington	Project Manager	Review and Editing	https://orcid.org/0000-0003-4137-3834
cynthiaowsley@uabmc.edu	Cynthia		Owsley	University of Alabama at Birmingham	PI	Review and Editing	https://orcid.org/0000-0003-3424-011X	consultant — Johnson and Johnson.
bpatel@calmi2.org	Bhavesh		Patel	FAIR Data Innovations Hub, California Medical Innovations Institute	PI	Review and Editing	https://orcid.org/0000-0002-0307-262X	NIH
vpatronilo@health.ucsd.edu	Victoria		Patronilo	University of California San Diego	Project Manager	Review and Editing	https://orcid.org/0000-0002-3504-6514
hpittock@stanford.edu	Hanna		Pittock	Stanford University	Project Manager	Review and Editing	https://orcid.org/0009-0003-4909-6058
jshaffer@uw.edu	Jamie	L.	Shaffer	University of Washington	Staff	Review and Editing	https://orcid.org/0000-0003-4045-7665
ssinger@stanford.edu	Sara	J.	Singer	Stanford University	PI	Review and Editing	http://orcid.org/0000-0002-3374-1177
mpsnyder@stanford.edu	Michael		Snyder	Stanford University	PI	Review and Editing	https://orcid.org/0000-0003-0784-7987
ssoundarajan@calmi.org	Sanjay		Soundarajan	FAIR Data Innovations Hub, California Medical Innovations Institute	Staff	Review and Editing	https://orcid.org/0000-0003-2829-8032
gracewalker@uabmc.edu	Grace		Walker	University of Alabama at Birmingham	Research Coordinator	Review and Editing	https://orcid.org/0009-0006-8150-2732
byork@ucsd.edu	Brittany		York	University of California San Diego	Project Manager	Review and Editing	https://orcid.org/0000-0003-2804-725X
joseph@nativebio.org	Joseph	M.	Yracheta	Native BioData Consortium	PI	Review and Editing	https://orcid.org/0000-0002-0691-8504
qilu.yu@nih.gov	Qilu		Yu	National Center for Complementary and Integrative Health, NIH	NIH Project Scientist	Review and Editing	https://orcid.org/0000-0003-2641-3535
lzangwill@health.ucsd.edu	Linda	M.	Zangwill	University of California San Diego	PI	Review and Editing	https://orcid.org/0000-0002-1143-5224	NEI, NIH, The Glaucoma Foundation, Heidelberg Engineering, DRCR Retina Network/JAEB Center for Health Research, The Krupp Foundation; receipt of equipment, materials, software — Optomed, ICare, Topcon, Heidelberg Engineering, Carl Zeiss Meditec, Optovue/Visionix; consultant — Abbvie, Topcon Medical Systems; co-founder, inventor, board member, equity holder — AISight Health Inc.
ccuddy@stanford.edu	Kevin		Zhao	University of Washington	Research Coordinator	Review and Editing	https://orcid.org/0009-0004-4573-9412
